# Supplementary material for: Climate change and African trypanosomiasis vector populations in Zimbabwe's Zambezi Valley: A mathematical modelling study
Source: PLoS Med. 2018 Oct 22;15(10):e1002675. doi: 10.1371/journal.pmed.1002675 (PMC6197628; doi:10.1371/journal.pmed.1002675)
Supplement: S1 Table — Effect of varying pupal temperature-dependent mortality parameters on fitted parameter estimates. (XLSX) [file pmed.1002675.s003.xlsx]

## Sheet: Sheet1
S1 Table. Sensitivity analysis
			Fitted parameter estimates
Parameter	Value		Density-dependent mortality coefficeint (δ)	Adult temperature-dependent mortality function parameter a1	Adult temperature-dependent mortality function parameter a2
b1	Lower 95% CI*	0.001116	4.99711e-05	0.0300353	0.155574
b1	Upper 95% CI	0.002684	6.44856e-05	0.0275377	0.172632
b3	Lower 95% CI	0.14624	0.000123903	0.0236391	0.198133
b3	Upper 95% CI	2.81576	5.13691e-05	0.0296551	0.153317
b5	Lower 95% CI	0.98168	4.44119e-05	0.0303132	0.145433
b5	Upper 95% CI	1.44032	8.22428e-05	0.0264352	0.186883
*Confidence interval
